# Supplementary material for: New distribution records of wild bees (Hymenoptera, Apoidea) in South Tyrol (Italy): expanding the wild bee database
Source: Biodivers Data J. 2025 Feb 25;13:e138625. doi: 10.3897/BDJ.13.e138625 (PMC11880818; doi:10.3897/BDJ.13.e138625)
Supplement: Supplementary material 1 — Site information [file bdj-13-e138625-s001.xlsx]

## Sheet: Legend
Legend
year
site code
habitat class
latitude	coordinate projections: EPSG:4326 WGS84
longitude	coordinate projections: EPSG:4326 WGS85
elevation	elevation (m.a.s.l.) at the location given by the coordinates (point)
slope	slope (in degrees) at the location given by the coordinates (point)
aspect	aspect (in degrees) at the location given by the coordinates (point)
elevation MEAN	mean elevation (m.a.s.l.) calculated within a 100 m radius from the site location
elevation STD	standard deviation of the variable "elevation MEAN"
slope MEAN	mean slope (in degrees) calculated within a 100 m radius from the site location
slope STD	standard deviation of the variable "slope MEAN"
wt	winter (Dec.(prev. yr) - Feb.)
sp	spring (Mar. - May)
sm	summer (Jun. - Aug.)
at	autumn (Sep. - Nov.)
Tmax_wt	winter mean maximum temperature (°C)
Tmax_sp	spring mean maximum temperature (°C)
Tmax_sm	summer mean maximum temperature (°C)
Tmax_at	autumn mean maximum temperature (°C)
Tmin_wt	winter mean minimum temperature (°C)
Tmin_sp	spring mean minimum temperature (°C)
Tmin_sm	summer mean minimum temperature (°C)
Tmin_at	autumn mean minimum temperature (°C)
Tave_wt	mean temperature in winter (°C)
Tave_sp	mean temperature in spring (°C)
Tave_sm	mean temperature in summer (°C)
Tave_at	mean temperature in autumn (°C)
PPT_wt	mean precipitation in winter (mm)
PPT_sp	mean precipitation in spring (mm)
PPT_sm	mean precipitation in summer (mm)
PPT_at	mean precipitation in autumn (mm)
Climatic data retrieved from ClimateEU. Estimates at a 1km resolution for 1991-2020.
Literature	Marchi, M., Castellanos-Acuna, D., Hamann, A., Wang, T., Ray, D. Menzel, A. 2020. ClimateEU, scale-free climate normals, historical time series, and future projections for Europe. Scientific Data 7: 428. doi: 10.1038/s41597-020-00763-0

## Sheet: Tabelle1
			EPSG:4326 WGS84	EPSG:4326 WGS85	point	point	point	100m	100m	100m	100m
year	site code	habitat class	latitude	longitude	elevation	slope	aspect	elevation MEAN	elevation SD	slope MEAN	slope SD	Tmax_wt	Tmax_sp	Tmax_sm	Tmax_at	Tmin_wt	Tmin_sp	Tmin_sm	Tmin_at	Tave_wt	Tave_sp	Tave_sm	Tave_at	PPT_wt	PPT_sp	PPT_sm	PPT_at
2022	003_HEM	hay meadows	46.4196	11.5012	1333	24.4513	252	1320.2	18.3223	24.6787	6.97088	1.7	11.4	21.2	11.5	-6.2	1.5	10	2.8	-2.3	6.4	15.6	7.2	96	220	316	229
2022	010_HEM	hay meadows	46.6036	11.298	1532	23.0876	155	1545.28	16.987	23.5199	5.0864	0.9	8.8	18.7	10.1	-6.4	0.2	8.8	2.3	-2.7	4.5	13.7	6.2	118	265	353	266
2022	014_HEM	hay meadows	46.5474	11.1159	1430	10.1054	62	1447.38	12.7369	13.0443	9.10975	1.3	9.8	19.6	10.7	-6	0.9	9.4	2.8	-2.3	5.3	14.5	6.7	119	218	267	243
2022	018_HEM	hay meadows	46.4622	11.4201	735	32.6016	221	722.752	28.8839	33.2371	7.1587	4.5	15.9	25.3	14.8	-3.7	4.9	13.2	5.3	0.4	10.4	19.3	10.1	92	203	309	223
2022	020_HEM	hay meadows	46.3386	11.3571	928	23.9884	68	941.039	16.2304	17.8924	7.68413	3.6	13.9	23.7	13.7	-4.1	3.8	12.3	4.9	-0.2	8.9	18	9.3	109	211	296	233
2022	050_HNM	hay meadows	46.2759	11.2821	1267	4.24219	273	1276.35	7.26526	10.5029	8.60433	2.2	11.3	21.2	11.8	-5	2.1	10.7	3.8	-1.4	6.7	15.9	7.8	124	235	305	254
2022	061_PAC	pastures	46.5067	11.3289	390	36.8036	166	387.749	37.4382	36.1947	6.42389	6.1	18.5	27.6	16.3	-2.2	6.9	14.9	6.3	1.9	12.7	21.3	11.3	95	184	286	211
2022	070_PAC	pastures	46.5754	11.2178	323	27.7407	219	318.438	20.0571	28.4476	10.5051	6.7	18.6	27.9	17	-1.4	7.2	15.4	7.1	2.6	12.9	21.6	12	97	194	266	218
2022	072_PAM	pastures	46.5137	11.2032	1068	9.53705	134	1069.86	8.55848	14.6628	7.72757	3	13.3	22.8	12.9	-4.9	3	11.4	3.9	-1	8.1	17.1	8.4	111	206	262	224
2022	079_PAM	pastures	46.7338	11.1826	1087	32.0583	126	1086.03	39.5317	45.3514	8.67943	2.8	12.7	22.1	12.6	-5.3	2.4	10.9	3.6	-1.3	7.6	16.5	8.1	118	212	304	224
2022	155_CFC	crop fields	46.5354	11.4736	1055	16.048	224	1058.18	15.6895	17.4881	6.48781	2.7	13.6	23.1	12.9	-5.6	2.7	11.2	3.4	-1.4	8.2	17.1	8.1	78	206	326	216
2022	158_CFC	crop fields	46.5502	11.1552	903	10.9762	121	905.795	13.8713	18.4546	9.77226	3.7	14.3	23.8	13.9	-4.3	3.7	12.1	4.6	-0.3	9	18	9.3	113	206	251	226
2021	173_OAC	apple orchards	46.6053	10.8308	704	3.65545	52	710.474	5.4939	11.487	13.2441	5.1	15.7	25.1	15.3	-3.1	4.8	13.3	5.9	1	10.3	19.2	10.6	88	154	202	167
2021	174_OAC	apple orchards	46.6426	10.9628	559	2.29663	320	555.754	1.35057	2.84651	1.54377	5.8	16.9	26.2	16.1	-2.5	5.7	14	6.4	1.6	11.3	20.1	11.2	79	153	204	167
2021&2022	175_OAC	apple orchards	46.641	11.1533	276	1.40267	114	272.164	0.504848	1.0557	1.43466	7.1	19.4	28.4	17.3	-1.4	7.4	15.5	7	2.9	13.4	21.9	12.1	89	165	238	197
2021	177_OAC	apple orchards	46.5807	11.189	255	0.446498	178	253.639	0.48752	0.864918	1.15981	7.1	19.6	28.6	17.4	-1.2	7.6	15.7	7	2.9	13.6	22.2	12.2	93	179	255	207
2021&2022	179_OAC	apple orchards	46.3206	11.2518	213	0.312908	287	209.764	0.349194	0.352983	0.301912	7	20	29.3	17.6	-0.8	8.3	16.3	7.6	3.1	14.1	22.8	12.6	99	169	230	205
2021	180_OAC	apple orchards	46.3341	11.3025	434	9.25348	314	441.857	13.2825	15.5434	7.55375	5.8	18.2	27.5	16.3	-2	6.8	15.1	6.7	1.9	12.5	21.3	11.5	110	188	263	220
2021	182_OAO	apple orchards	46.6281	10.5817	895	0.258115	277	893.508	0.629419	0.853351	0.523019	4.2	14.3	23.7	14.3	-4.1	3.7	12.2	5.1	0.1	9	17.9	9.7	121	162	224	170
2021&2022	183_OAO	apple orchards	46.6089	11.1898	262	0.399711	176	258.08	0.570233	0.902807	0.82776	7.1	19.3	28.4	17.4	-1.3	7.5	15.6	7.1	2.9	13.4	22	12.2	99	182	251	204
2021	184_OAO	apple orchards	46.6324	10.9116	596	9.70763	219	604.019	10.5699	9.93611	3.39528	5.7	16.1	25.5	15.7	-2.2	5.5	13.9	6.6	1.7	10.8	19.7	11.2	94	157	217	177
2021&2022	185_OAO	apple orchards	46.6746	11.1862	441	6.24744	291	446.285	14.1971	15.6259	11.8519	6	18.1	27.2	16.4	-2.4	6.3	14.5	6.1	1.8	12.2	20.8	11.2	93	186	260	206
2021	186_OAO	apple orchards	46.6844	11.639	546	0.427999	140	550.527	3.1672	4.65293	5.43268	5.1	17.1	26.4	15.6	-3.7	5.4	13.7	5.4	0.7	11.2	20	10.5	77	214	313	237
2021&2022	188_OAO	apple orchards	46.3973	11.3131	224	0.441822	72	220.978	0.585435	1.71301	3.10097	6.9	19.9	29	17.3	-1.1	8.1	16.1	7.3	2.9	14	22.6	12.3	95	178	248	208
2022	197_WYF	vineyards	46.2518	11.2048	209	0.482112	90	208.818	0.545938	0.767182	0.801888	7	20	29.3	17.8	-0.6	8.3	16.5	8	3.2	14.1	22.9	12.9	117	197	231	243
2022	199_WYF	vineyards	46.4239	11.3465	447	9.15569	290	428.189	26.0083	25.148	12.2611	5.9	18.1	27.4	16.2	-2.2	6.7	14.9	6.4	1.8	12.4	21.2	11.3	100	194	275	224
2022	200_WYF	vineyards	46.3089	11.2798	409	8.08872	298	398.965	6.05277	8.59076	3.86312	6.1	18.3	27.7	16.6	-1.6	7.1	15.4	7.1	2.3	12.7	21.5	11.8	104	179	260	216
2022	202_WYS	vineyards	46.6864	11.1501	440	18.7308	225	428.684	24.4778	23.2616	9.03598	6.2	18.2	27.3	16.5	-2.3	6.4	14.6	6.2	2	12.3	20.9	11.4	90	182	253	203
2022	205_WYS	vineyards	46.5452	11.1959	404	35.595	133	389.665	21.8473	34.9466	9.20392	6.3	18.4	27.7	16.6	-2	6.8	15	6.6	2.1	12.6	21.3	11.6	98	181	255	210
2021	337_OAX_O	apple orchards	46.6189	10.7812	694	0.717062	141	693.769	1.262	1.73699	1.32672	5.3	15.7	25.1	15.4	-2.9	4.9	13.3	6.1	1.2	10.3	19.2	10.7	96	147	196	156
2021	338_OAX_C	apple orchards	46.6202	10.8044	669	1.19053	139	668.989	0.635848	1.54341	0.762945	5.4	16	25.3	15.5	-2.9	5	13.4	6.1	1.2	10.5	19.4	10.8	99	165	210	173
2022	346_OME	orchard meadows	46.5066	11.4248	901	22.2079	180	904.672	21.7313	23.2225	7.74629	3.5	14.8	24.2	13.7	-4.8	3.8	12.1	4.1	-0.6	9.3	18.1	8.9	88	205	323	219
2022	347_OME	orchard meadows	46.5516	11.1686	770	27.8601	176	774.989	13.3356	20.9107	7.9292	4.4	15.6	25	14.6	-3.9	4.5	12.9	5	0.3	10.1	18.9	9.8	108	196	248	217
