# Supplementary material for: New distribution records of wild bees (Hymenoptera, Apoidea) in South Tyrol (Italy): expanding the wild bee database
Source: Biodivers Data J. 2025 Feb 25;13:e138625. doi: 10.3897/BDJ.13.e138625 (PMC11880818; doi:10.3897/BDJ.13.e138625)
Supplement: Supplementary material 2 — Identified species [file bdj-13-e138625-s002.xlsx]

## Sheet: Legend
Legend
Sociality
social	Social bees live in colonies whose members are closely related to each other. Talking about wild bees and not honeybees, there is a single queen that lays eggs and dies after a year.
eusocial	Although several females cooperate in the construction, lining and provisioning of the brood cells, the eggs are laid in these cells by different individuals, in contrast to a single queen.A very simple level of co-operation and the beginning of true sociality is present.
communal	Communal bees, in which two or more females of the same generation live together, are very similar to solitary bees. They are mostly, but not exclusively, siblings. Each female builds and supplies her own brood cells within a common nest and lays an egg in each of them. The nest usually has a common nest entrance.
solitary	Solitary bees, also known as hermit bees, build their nests and care for their brood without the help of conspecifics.
parasitic	Brood parasitic or social parasites (Bombus).
Diet
poly	polylectic	Wild bee species that collect pollen from the flowers of a variety of unrelated plants.
meso	mesolectic	Wild bee species that collect pollen from a few plant families or tribes.
oligo	oligolectic	Wild bee species that specialize in collecting pollen from one genus or species (or from only a few genera or species) of flowering plants.
Red List Category
DD	data deficient
LC	least concern
NT	near threatened
XX	no info available
Hellrigl´s category
possible	likely present but without substantiated data to confirm it
expected	not present, to be expected
present	species caught and identified
XX	no info available
Literature
Südtirol´s synopsis		Hellrigl, K. (2006). Synopsis der Wildbienen Südtirols:(Hymenoptera: Apidae). Forest observer, 2(3), 421-472.
IUCN_European Red List		Nieto, A., Roberts, S.P.M., Kemp, J., Rasmont, P., Kuhlmann, M., García Criado, M., Biesmeijer, C., Bogusch, P., Dathe, H.H., De la Rúa, P., De Meulemeester, T., Dehon, M., Dewulf, A., Ortiz-Sánchez, F.J., Lhomme, P., Pauly, A., Potts, S.G., Praz, C., Quaranta,M., Radchenko, V.G., Scheuchl, E., Smit, J., Straka, J., Terzo, M., Tomozii, B., Window, J. and Michez, D. 2014. European Red List of Bees…
IUCN_Italian Red List		Quaranta, M., Cornalba, M., Biella, P., Comba, M., Battistoni, A., Rondinini, C., & Teofili, C. (2018). Lista Rossa IUCN delle api italiane minacciate. Comitato Italiano IUCN e Ministero dell’Ambiente e della Tutela del Territorio e del Mare, 68.
Note
The IUCN European Red List addresses Osmia tridentata Dufour & Perris, 1840 as Hoplitis tridentata; Osmia leucomelana (Kirby, 1802) as Holpitis leucomelana; Osmia mitis Nylander, 1852 as Hoplitis mitis ; Osmia tuberculata Nylander, 1848 as Hoplitis tuberculata; Anthidium nanum Mocsary, 1881 as Pseudoanthidium nanum.

## Sheet: wild bee species
Genus	Species	Species full name	Year	Sociality	Nesting strategy	Diet	Host plant/host bee	IUCN_Italian Red List	IUCN_European Red List	Hellrigl (2006)	Reference
Andrena	Andrena alfkenella	Andrena alfkenella Perkins, 1914	2022	solitary	below-ground	poly		XX	DD	possible	Scheuchl E., Willner W. (2016). Taschenlexikon der Wildbienen Mitteleuropas, Alle Arten im Portrait. Quelle Meyer Verlag, Wiebelsheim, Deutschland. Westrich P. (2019). Die Wildbienen Deutschlands, 2. Auflage. Ulmer Verlag, Stuttgart, DE.
Andrena	Andrena barbareae (cf.)	Andrena barbareae Panzer, 1805 (cf.)	2021&2022	solitary	below-ground	poly		XX	DD	XX	Scheuchl E., Willner W. (2016). Taschenlexikon der Wildbienen Mitteleuropas, Alle Arten im Portrait. Quelle Meyer Verlag, Wiebelsheim, Deutschland. Westrich P. (2019). Die Wildbienen Deutschlands, 2. Auflage. Ulmer Verlag, Stuttgart, DE.
Andrena	Andrena bicolor	Andrena bicolor Fabricius, 1775	2022	solitary	below-ground	poly	favouring Hyacinthoides sp. (Asparagaceae)	XX	LC	present	Scheuchl E., Willner W. (2016). Taschenlexikon der Wildbienen Mitteleuropas, Alle Arten im Portrait. Quelle Meyer Verlag, Wiebelsheim, Deutschland. Westrich P. (2019). Die Wildbienen Deutschlands, 2. Auflage. Ulmer Verlag, Stuttgart, DE.
Andrena	Andrena carantonica	Andrena carantonica Pérez, 1902	2021	communal nesters	below-ground	poly	Tree and shrub crowns	XX	DD	XX	Scheuchl E., Willner W. (2016). Taschenlexikon der Wildbienen Mitteleuropas, Alle Arten im Portrait. Quelle Meyer Verlag, Wiebelsheim, Deutschland. Westrich P. (2019). Die Wildbienen Deutschlands, 2. Auflage. Ulmer Verlag, Stuttgart, DE.
Andrena	Andrena combinata	Andrena combinata (Christ, 1791)	2022	solitary, communal nesters	below-ground	poly		XX	DD	present	Scheuchl E., Willner W. (2016). Taschenlexikon der Wildbienen Mitteleuropas, Alle Arten im Portrait. Quelle Meyer Verlag, Wiebelsheim, Deutschland. Westrich P. (2019). Die Wildbienen Deutschlands, 2. Auflage. Ulmer Verlag, Stuttgart, DE.
Andrena	Andrena curvungula	Andrena curvungula Thomson, 1870	2022	solitary, communal nesters	below-ground	oligo	Campanulaceae (Campanula sp.)	XX	DD	present	Scheuchl E., Willner W. (2016). Taschenlexikon der Wildbienen Mitteleuropas, Alle Arten im Portrait. Quelle Meyer Verlag, Wiebelsheim, Deutschland. Westrich P. (2019). Die Wildbienen Deutschlands, 2. Auflage. Ulmer Verlag, Stuttgart, DE.
Andrena	Andrena dorsata	Andrena dorsata (Kirby, 1802)	2021&2022	solitary	below-ground	poly		XX	DD	present	Scheuchl E., Willner W. (2016). Taschenlexikon der Wildbienen Mitteleuropas, Alle Arten im Portrait. Quelle Meyer Verlag, Wiebelsheim, Deutschland. Westrich P. (2019). Die Wildbienen Deutschlands, 2. Auflage. Ulmer Verlag, Stuttgart, DE.
Andrena	Andrena falsifica	Andrena falsifica Perkins, 1915	2022	solitary	below-ground	poly		XX	DD	present	Scheuchl E., Willner W. (2016). Taschenlexikon der Wildbienen Mitteleuropas, Alle Arten im Portrait. Quelle Meyer Verlag, Wiebelsheim, Deutschland. Westrich P. (2019). Die Wildbienen Deutschlands, 2. Auflage. Ulmer Verlag, Stuttgart, DE.
Andrena	Andrena flavipes	Andrena flavipes Panzer, 1799	2021&2022	solitary	below-ground	poly		XX	LC	present	found in Geppert et al. (2022). Temperature and not landscape composition shapes wild bee communities in an urban environment
Andrena	Andrena fulva	Andrena fulva (Müller, 1766)	2021	solitary, communal nesters	below-ground	poly		XX	DD	present	Scheuchl E., Willner W. (2016). Taschenlexikon der Wildbienen Mitteleuropas, Alle Arten im Portrait. Quelle Meyer Verlag, Wiebelsheim, Deutschland. Westrich P. (2019). Die Wildbienen Deutschlands, 2. Auflage. Ulmer Verlag, Stuttgart, DE.
Andrena	Andrena fulvago	Andrena fulvago (Christ, 1791)	2022	solitary	below-ground	oligo	Asteraceae	XX	DD	present	Scheuchl E., Willner W. (2016). Taschenlexikon der Wildbienen Mitteleuropas, Alle Arten im Portrait. Quelle Meyer Verlag, Wiebelsheim, Deutschland. Westrich P. (2019). Die Wildbienen Deutschlands, 2. Auflage. Ulmer Verlag, Stuttgart, DE.
Andrena	Andrena gelriae	Andrena gelriae Van der Vecht, 1927	2022	solitary	below-ground	oligo	Fabaceae	XX	DD	expected	Scheuchl E., Willner W. (2016). Taschenlexikon der Wildbienen Mitteleuropas, Alle Arten im Portrait. Quelle Meyer Verlag, Wiebelsheim, Deutschland. Westrich P. (2019). Die Wildbienen Deutschlands, 2. Auflage. Ulmer Verlag, Stuttgart, DE.
Andrena	Andrena haemorrhoa	Andrena haemorrhoa (Fabricius, 1781)	2021&2022	solitary	below-ground	poly		XX	LC	present	Scheuchl E., Willner W. (2016). Taschenlexikon der Wildbienen Mitteleuropas, Alle Arten im Portrait. Quelle Meyer Verlag, Wiebelsheim, Deutschland. Westrich P. (2019). Die Wildbienen Deutschlands, 2. Auflage. Ulmer Verlag, Stuttgart, DE.
Andrena	Andrena hattorfiana	Andrena hattorfiana (Fabricius, 1775)	2022	solitary	below-ground	oligo	Caprifoliaceae	DD/LC	NT	present	Scheuchl E., Willner W. (2016). Taschenlexikon der Wildbienen Mitteleuropas, Alle Arten im Portrait. Quelle Meyer Verlag, Wiebelsheim, Deutschland. Westrich P. (2019). Die Wildbienen Deutschlands, 2. Auflage. Ulmer Verlag, Stuttgart, DE.
Andrena	Andrena humilis	Andrena humilis Imhoff, 1832	2022	solitary, communal nesters	below-ground	oligo	Asteraceae	XX	DD	present	Scheuchl E., Willner W. (2016). Taschenlexikon der Wildbienen Mitteleuropas, Alle Arten im Portrait. Quelle Meyer Verlag, Wiebelsheim, Deutschland. Westrich P. (2019). Die Wildbienen Deutschlands, 2. Auflage. Ulmer Verlag, Stuttgart, DE.
Andrena	Andrena labiata	Andrena labiata Fabricius, 1781	2022	solitary	below-ground	poly		XX	DD	present	Scheuchl E., Willner W. (2016). Taschenlexikon der Wildbienen Mitteleuropas, Alle Arten im Portrait. Quelle Meyer Verlag, Wiebelsheim, Deutschland. Westrich P. (2019). Die Wildbienen Deutschlands, 2. Auflage. Ulmer Verlag, Stuttgart, DE.
Andrena	Andrena minutula	Andrena minutula (Perkins, 1914)	2021&2022	solitary	below-ground	poly		XX	DD	present	Scheuchl E., Willner W. (2016). Taschenlexikon der Wildbienen Mitteleuropas, Alle Arten im Portrait. Quelle Meyer Verlag, Wiebelsheim, Deutschland. Westrich P. (2019). Die Wildbienen Deutschlands, 2. Auflage. Ulmer Verlag, Stuttgart, DE.
Andrena	Andrena minutuloides	Andrena minutuloides (Kirby, 1802)	2022	solitary, communal nesters	below-ground	poly		XX	DD	expected	Scheuchl E., Willner W. (2016). Taschenlexikon der Wildbienen Mitteleuropas, Alle Arten im Portrait. Quelle Meyer Verlag, Wiebelsheim, Deutschland. Westrich P. (2019). Die Wildbienen Deutschlands, 2. Auflage. Ulmer Verlag, Stuttgart, DE.
Andrena	Andrena nigroaenea	Andrena nigroaenea (Kirby, 1802)	2021&2022	solitary, occasionally communal nesters	below-ground	poly		XX	LC	present	Scheuchl E., Willner W. (2016). Taschenlexikon der Wildbienen Mitteleuropas, Alle Arten im Portrait. Quelle Meyer Verlag, Wiebelsheim, Deutschland. Westrich P. (2019). Die Wildbienen Deutschlands, 2. Auflage. Ulmer Verlag, Stuttgart, DE.
Andrena	Andrena nitida	Andrena nitida (Müller, 1776)	2021	solitary	below-ground	poly		XX	LC	present	Scheuchl E., Willner W. (2016). Taschenlexikon der Wildbienen Mitteleuropas, Alle Arten im Portrait. Quelle Meyer Verlag, Wiebelsheim, Deutschland. Westrich P. (2019). Die Wildbienen Deutschlands, 2. Auflage. Ulmer Verlag, Stuttgart, DE.
Andrena	Andrena ovatula [species group]	Andrena ovatula (Kirby, 1802) [species group]	2021&2022	solitary	below-ground	meso	Fabaceae, Asteraceae, Brassicaceae	DD/LC	NT	present	Scheuchl E., Willner W. (2016). Taschenlexikon der Wildbienen Mitteleuropas, Alle Arten im Portrait. Quelle Meyer Verlag, Wiebelsheim, Deutschland. Westrich P. (2019). Die Wildbienen Deutschlands, 2. Auflage. Ulmer Verlag, Stuttgart, DE.
Andrena	Andrena pandellei	Andrena pandellei Pérez, 1895	2022	solitary	below-ground	oligo	Campanulaceae	XX	LC	expected	Scheuchl E., Willner W. (2016). Taschenlexikon der Wildbienen Mitteleuropas, Alle Arten im Portrait. Quelle Meyer Verlag, Wiebelsheim, Deutschland. Westrich P. (2019). Die Wildbienen Deutschlands, 2. Auflage. Ulmer Verlag, Stuttgart, DE.
Andrena	Andrena saxonica	Andrena saxonica Stöckhert, 1935	2021&2022	solitary	below-ground	oligo	Asparagaceae	XX	DD	XX	Scheuchl E., Willner W. (2016). Taschenlexikon der Wildbienen Mitteleuropas, Alle Arten im Portrait. Quelle Meyer Verlag, Wiebelsheim, Deutschland. Westrich P. (2019). Die Wildbienen Deutschlands, 2. Auflage. Ulmer Verlag, Stuttgart, DE.
Andrena	Andrena schencki	Andrena schencki Morawitz, 1866	2022	solitary, communal nesters	below-ground	poly		XX	DD	present	Scheuchl E., Willner W. (2016). Taschenlexikon der Wildbienen Mitteleuropas, Alle Arten im Portrait. Quelle Meyer Verlag, Wiebelsheim, Deutschland. Westrich P. (2019). Die Wildbienen Deutschlands, 2. Auflage. Ulmer Verlag, Stuttgart, DE.
Andrena	Andrena simontornyella	Andrena simontornyella Noskiewicz, 1939	2021		below-ground	poly		XX	LC	XX	Scheuchl E., Willner W. (2016). Taschenlexikon der Wildbienen Mitteleuropas, Alle Arten im Portrait. Quelle Meyer Verlag, Wiebelsheim, Deutschland. Westrich P. (2019). Die Wildbienen Deutschlands, 2. Auflage. Ulmer Verlag, Stuttgart, DE.
Andrena	Andrena spinigera	Andrena spinigera Kirby, 1802	2021&2022	solitary, occasionally communal nesters	below-ground	poly		XX	DD	present	Westrich P. (2019). Die Wildbienen Deutschlands, 2. Auflage. Ulmer Verlag, Stuttgart, DE.
Andrena	Andrena subopaca	Andrena subopaca Nylander, 1848	2021	solitary	below-ground	poly		XX	LC	present	Scheuchl E., Willner W. (2016). Taschenlexikon der Wildbienen Mitteleuropas, Alle Arten im Portrait. Quelle Meyer Verlag, Wiebelsheim, Deutschland. Westrich P. (2019). Die Wildbienen Deutschlands, 2. Auflage. Ulmer Verlag, Stuttgart, DE.
Andrena	Andrena symphyti	Andrena symphyti Schmiedeknecht, 1883	2022	solitary	below-ground	oligo	Boraginaceae	DD/LC	DD	XX	Scheuchl E., Willner W. (2016). Taschenlexikon der Wildbienen Mitteleuropas, Alle Arten im Portrait. Quelle Meyer Verlag, Wiebelsheim, Deutschland. Westrich P. (2019). Die Wildbienen Deutschlands, 2. Auflage. Ulmer Verlag, Stuttgart, DE.
Andrena	Andrena taraxaci	Andrena taraxaci Giraud, 1861	2021&2022	solitary	below-ground	oligo	Asteraceae (Cichorioideae: mainly Taraxacum sp. and Tussilago sp.)	XX	DD	XX	Scheuchl E., Willner W. (2016). Taschenlexikon der Wildbienen Mitteleuropas, Alle Arten im Portrait. Quelle Meyer Verlag, Wiebelsheim, Deutschland. Westrich P. (2019). Die Wildbienen Deutschlands, 2. Auflage. Ulmer Verlag, Stuttgart, DE.
Andrena	Andrena thoracica	Andrena thoracica (Fabricius, 1775)	2022	solitary	below-ground	poly		XX	DD	present	Scheuchl E., Willner W. (2016). Taschenlexikon der Wildbienen Mitteleuropas, Alle Arten im Portrait. Quelle Meyer Verlag, Wiebelsheim, Deutschland. Westrich P. (2019). Die Wildbienen Deutschlands, 2. Auflage. Ulmer Verlag, Stuttgart, DE.
Andrena	Andrena vaga	Andrena vaga Panzer, 1799	2021	solitary	below-ground	oligo	Salix sp.	XX	LC	present	Scheuchl E., Willner W. (2016). Taschenlexikon der Wildbienen Mitteleuropas, Alle Arten im Portrait. Quelle Meyer Verlag, Wiebelsheim, Deutschland. Westrich P. (2019). Die Wildbienen Deutschlands, 2. Auflage. Ulmer Verlag, Stuttgart, DE.
Andrena	Andrena ventralis	Andrena ventralis Imhoff, 1832	2021	solitary	below-ground	oligo	Salix sp.	XX	DD	expected	Scheuchl E., Willner W. (2016). Taschenlexikon der Wildbienen Mitteleuropas, Alle Arten im Portrait. Quelle Meyer Verlag, Wiebelsheim, Deutschland. Westrich P. (2019). Die Wildbienen Deutschlands, 2. Auflage. Ulmer Verlag, Stuttgart, DE.
Andrena	Andrena wilkella	Andrena wilkella (Kirby, 1802)	2022	solitary	below-ground	oligo	Fabaceae	XX	DD	present	Scheuchl E., Willner W. (2016). Taschenlexikon der Wildbienen Mitteleuropas, Alle Arten im Portrait. Quelle Meyer Verlag, Wiebelsheim, Deutschland. Westrich P. (2019). Die Wildbienen Deutschlands, 2. Auflage. Ulmer Verlag, Stuttgart, DE.
Anthidium	Anthidium manicatum	Anthidium manicatum (Linné, 1758)	2022	solitary	above-ground	poly	Fabaceae, Lamiaceae and Scrophulariaceae (plants with zygomorphic flowers only)	XX	LC	present	found in Geppert et al. (2022). Temperature and not landscape composition shapes wild bee communities in an urban environment. & Westrich P. (2019). Die Wildbienen Deutschlands, 2. Auflage. Ulmer Verlag, Stuttgart, DE.
Anthidium	Anthidium nanum	Anthidium nanum Mocsary, 1881	2022	solitary	above-ground	oligo	Asteraceae (Carduoideae)	XX	LC	present (included in the list as Anthidium scapulare Latreille, 1809).	Westrich P. (2019). Die Wildbienen Deutschlands, 2. Auflage. Ulmer Verlag, Stuttgart, DE.
Anthidium	Anthidium oblongatum	Anthidium oblongatum (Illiger, 1806)	2022	solitary	above- and below-ground	poly		XX	LC	present	Scheuchl E., Willner W. (2016). Taschenlexikon der Wildbienen Mitteleuropas, Alle Arten im Portrait. Quelle Meyer Verlag, Wiebelsheim, Deutschland. Westrich P. (2019). Die Wildbienen Deutschlands, 2. Auflage. Ulmer Verlag, Stuttgart, DE.
Anthidium	Anthidium punctatum	Anthidium punctatum Latreille, 1809	2022	solitary	above- and below-ground	poly		XX	LC	present	Scheuchl E., Willner W. (2016). Taschenlexikon der Wildbienen Mitteleuropas, Alle Arten im Portrait. Quelle Meyer Verlag, Wiebelsheim, Deutschland. Westrich P. (2019). Die Wildbienen Deutschlands, 2. Auflage. Ulmer Verlag, Stuttgart, DE.
Anthophora	Anthophora plumipes	Anthophora plumipes (Pallas, 1772)	2021	solitary	below-ground	poly		XX	LC	present	Scheuchl E., Willner W. (2016). Taschenlexikon der Wildbienen Mitteleuropas, Alle Arten im Portrait. Quelle Meyer Verlag, Wiebelsheim, Deutschland. Westrich P. (2019). Die Wildbienen Deutschlands, 2. Auflage. Ulmer Verlag, Stuttgart, DE.
Bombus	Bombus barbutellus	Bombus barbutellus (Kirby, 1802)	2022	parasitic			Bombus hortorum, (Bombus ruderatus)	XX	LC	present	Scheuchl E., Willner W. (2016). Taschenlexikon der Wildbienen Mitteleuropas, Alle Arten im Portrait. Quelle Meyer Verlag, Wiebelsheim, Deutschland. Westrich P. (2019). Die Wildbienen Deutschlands, 2. Auflage. Ulmer Verlag, Stuttgart, DE.
Bombus	Bombus bohemicus	Bombus bohemicus Seidl, 1838	2021&2022	parasitic			Bombus terrestris, Bombus lucorum, Bombus cryptarum, (Bombus magnus)	XX	LC	present	Scheuchl E., Willner W. (2016). Taschenlexikon der Wildbienen Mitteleuropas, Alle Arten im Portrait. Quelle Meyer Verlag, Wiebelsheim, Deutschland. Westrich P. (2019). Die Wildbienen Deutschlands, 2. Auflage. Ulmer Verlag, Stuttgart, DE.
Bombus	Bombus campestris	Bombus campestris (Panzer, 1801)	2022	parasitic			Bombus pascuorum, Bombus humilis, Bombus pratorum, (Bombus ruderarius, Bombus pomorum)	XX	LC	present	Scheuchl E., Willner W. (2016). Taschenlexikon der Wildbienen Mitteleuropas, Alle Arten im Portrait. Quelle Meyer Verlag, Wiebelsheim, Deutschland. Westrich P. (2019). Die Wildbienen Deutschlands, 2. Auflage. Ulmer Verlag, Stuttgart, DE.
Bombus	Bombus cryptarum	Bombus cryptarum (Fabricius, 1775)	2022	social	below-ground	poly		XX	LC	present	Scheuchl E., Willner W. (2016). Taschenlexikon der Wildbienen Mitteleuropas, Alle Arten im Portrait. Quelle Meyer Verlag, Wiebelsheim, Deutschland. Westrich P. (2019). Die Wildbienen Deutschlands, 2. Auflage. Ulmer Verlag, Stuttgart, DE.
Bombus	Bombus hortorum	Bombus hortorum (Linné, 1761)	2022	social	above- and below-ground	poly		XX	LC	present	Scheuchl E., Willner W. (2016). Taschenlexikon der Wildbienen Mitteleuropas, Alle Arten im Portrait. Quelle Meyer Verlag, Wiebelsheim, Deutschland. Westrich P. (2019). Die Wildbienen Deutschlands, 2. Auflage. Ulmer Verlag, Stuttgart, DE.
Bombus	Bombus jonellus	Bombus jonellus (Kirby, 1802)	2022	social	above- and below-ground	poly		XX	LC	present	Scheuchl E., Willner W. (2016). Taschenlexikon der Wildbienen Mitteleuropas, Alle Arten im Portrait. Quelle Meyer Verlag, Wiebelsheim, Deutschland. Westrich P. (2019). Die Wildbienen Deutschlands, 2. Auflage. Ulmer Verlag, Stuttgart, DE.
Bombus	Bombus lapidarius	Bombus lapidarius (Linnaeus, 1758)	2021&2022	social	above-ground	poly		XX	LC	present	Scheuchl E., Willner W. (2016). Taschenlexikon der Wildbienen Mitteleuropas, Alle Arten im Portrait. Quelle Meyer Verlag, Wiebelsheim, Deutschland. Westrich P. (2019). Die Wildbienen Deutschlands, 2. Auflage. Ulmer Verlag, Stuttgart, DE.
Bombus	Bombus lucorum	Bombus lucorum (Linnaeus, 1761)	2021&2022	social	below-ground	poly		XX	LC	present	Scheuchl E., Willner W. (2016). Taschenlexikon der Wildbienen Mitteleuropas, Alle Arten im Portrait. Quelle Meyer Verlag, Wiebelsheim, Deutschland. Westrich P. (2019). Die Wildbienen Deutschlands, 2. Auflage. Ulmer Verlag, Stuttgart, DE.
Bombus	Bombus pascuorum	Bombus pascuorum (Scopoli, 1763)	2022	social	below-ground	poly		XX	LC	present	found in Geppert et al. (2022). Temperature and not landscape composition shapes wild bee communities in an urban environment
Bombus	Bombus pratorum	Bombus pratorum (Linnaeus, 1761)	2021&2022	social	above-ground	poly		XX	LC	present	Scheuchl E., Willner W. (2016). Taschenlexikon der Wildbienen Mitteleuropas, Alle Arten im Portrait. Quelle Meyer Verlag, Wiebelsheim, Deutschland. Westrich P. (2019). Die Wildbienen Deutschlands, 2. Auflage. Ulmer Verlag, Stuttgart, DE.
Bombus	Bombus soroeensis	Bombus soroeensis (Fabricius, 1776)	2022	social	below-ground	poly	(favouring Campanula sp.)	XX	LC	present	Scheuchl E., Willner W. (2016). Taschenlexikon der Wildbienen Mitteleuropas, Alle Arten im Portrait. Quelle Meyer Verlag, Wiebelsheim, Deutschland. Westrich P. (2019). Die Wildbienen Deutschlands, 2. Auflage. Ulmer Verlag, Stuttgart, DE.
Bombus	Bombus sylvestris	Bombus sylvestris (Lepeletier, 1832)	2021&2022	parasitic			Bombus pratorum	XX	LC	present	Scheuchl E., Willner W. (2016). Taschenlexikon der Wildbienen Mitteleuropas, Alle Arten im Portrait. Quelle Meyer Verlag, Wiebelsheim, Deutschland. Westrich P. (2019). Die Wildbienen Deutschlands, 2. Auflage. Ulmer Verlag, Stuttgart, DE.
Bombus	Bombus terrestris	Bombus terrestris (Linnaeus, 1758)	2021&2022	social	below-ground	poly		XX	LC	present	found in Geppert et al. (2022). Temperature and not landscape composition shapes wild bee communities in an urban environment
Ceratina	Ceratina chalybea	Ceratina chalybea Chevrier, 1872	2022	solitary	above-ground	poly		XX	LC	present	Scheuchl E., Willner W. (2016). Taschenlexikon der Wildbienen Mitteleuropas, Alle Arten im Portrait. Quelle Meyer Verlag, Wiebelsheim, Deutschland. Westrich P. (2019). Die Wildbienen Deutschlands, 2. Auflage. Ulmer Verlag, Stuttgart, DE.
Ceratina	Ceratina cucurbitina	Ceratina cucurbitina (Rossi, 1792)	2021&2022	solitary	above-ground	poly		XX	LC	present	found in Geppert et al. (2022). Temperature and not landscape composition shapes wild bee communities in an urban environment
Ceratina	Ceratina cyanea	Ceratina cyanea (Kirby, 1802)	2021&2022	solitary	above-ground	poly		XX	LC	present	found in Geppert et al. (2022). Temperature and not landscape composition shapes wild bee communities in an urban environment
Chelostoma	Chelostoma distinctum	Chelostoma distinctum (Stöckhert, 1929)	2022	solitary	above-ground	oligo	Campanulaceae (Campanula sp.)	XX	LC	present	Scheuchl E., Willner W. (2016). Taschenlexikon der Wildbienen Mitteleuropas, Alle Arten im Portrait. Quelle Meyer Verlag, Wiebelsheim, Deutschland. Westrich P. (2019). Die Wildbienen Deutschlands, 2. Auflage. Ulmer Verlag, Stuttgart, DE.
Chelostoma	Chelostoma florisomne	Chelostoma florisomne (Linnaeus, 1758)	2021&2022	solitary	above-ground	oligo	Ranunculaceae (Ranunculus sp.)	XX	LC	present	Scheuchl E., Willner W. (2016). Taschenlexikon der Wildbienen Mitteleuropas, Alle Arten im Portrait. Quelle Meyer Verlag, Wiebelsheim, Deutschland. Westrich P. (2019). Die Wildbienen Deutschlands, 2. Auflage. Ulmer Verlag, Stuttgart, DE.
Chelostoma	Chelostoma foveolatum	Chelostoma foveolatum (Morawitz, 1868)	2022	solitary	above-ground	oligo	Campanulaceae (Campanula sp.)	XX	LC	present	Scheuchl E., Willner W. (2016). Taschenlexikon der Wildbienen Mitteleuropas, Alle Arten im Portrait. Quelle Meyer Verlag, Wiebelsheim, Deutschland. Westrich P. (2019). Die Wildbienen Deutschlands, 2. Auflage. Ulmer Verlag, Stuttgart, DE.
Chelostoma	Chelostoma rapunculi	Chelostoma rapunculi (Lepeletier, 1841)	2022	solitary	above-ground	oligo	Campanulaceae (Campanula sp.)	XX	LC	present	found in Geppert et al. (2022). Temperature and not landscape composition shapes wild bee communities in an urban environment
Dufourea	Dufourea dentiventris	Dufourea dentiventris (Nylander, 1848)	2022	solitary	below-ground	oligo	Campanula sp.	DD/LC	NT	present	Scheuchl E., Willner W. (2016). Taschenlexikon der Wildbienen Mitteleuropas, Alle Arten im Portrait. Quelle Meyer Verlag, Wiebelsheim, Deutschland. Westrich P. (2019). Die Wildbienen Deutschlands, 2. Auflage. Ulmer Verlag, Stuttgart, DE.
Dufourea	Dufourea inermis	Dufourea inermis (Nylander, 1848)	2022	solitary	below-ground	oligo	Campanula sp.	DD/LC	NT	present	Scheuchl E., Willner W. (2016). Taschenlexikon der Wildbienen Mitteleuropas, Alle Arten im Portrait. Quelle Meyer Verlag, Wiebelsheim, Deutschland. Westrich P. (2019). Die Wildbienen Deutschlands, 2. Auflage. Ulmer Verlag, Stuttgart, DE.
Eucera	Eucera longicornis	Eucera longicornis (Linné, 1758)	2022	solitary	below-ground	oligo	Fabaceae (mainly Vicia sp.)	XX	LC	present	Scheuchl E., Willner W. (2016). Taschenlexikon der Wildbienen Mitteleuropas, Alle Arten im Portrait. Quelle Meyer Verlag, Wiebelsheim, Deutschland. Westrich P. (2019). Die Wildbienen Deutschlands, 2. Auflage. Ulmer Verlag, Stuttgart, DE.
Eucera	Eucera nigrescens	Eucera nigrescens Pérez, 1879	2021&2022	solitary	below-ground	oligo	Fabaceae (mainly Vicia sepium)	XX	LC	present	Scheuchl E., Willner W. (2016). Taschenlexikon der Wildbienen Mitteleuropas, Alle Arten im Portrait. Quelle Meyer Verlag, Wiebelsheim, Deutschland. Westrich P. (2019). Die Wildbienen Deutschlands, 2. Auflage. Ulmer Verlag, Stuttgart, DE.
Halictus	Halictus langobardicus	Halictus langobardicus Blüthgen, 1944	2022	solitary	below-ground	poly		XX	LC	XX	found in Geppert et al. (2022). Temperature and not landscape composition shapes wild bee communities in an urban environment
Halictus	Halictus maculatus	Halictus maculatus Smith, 1848	2021&2022	social	below-ground	poly		XX	LC	present	Scheuchl E., Willner W. (2016). Taschenlexikon der Wildbienen Mitteleuropas, Alle Arten im Portrait. Quelle Meyer Verlag, Wiebelsheim, Deutschland. Westrich P. (2019). Die Wildbienen Deutschlands, 2. Auflage. Ulmer Verlag, Stuttgart, DE.
Halictus	Halictus rubicundus	Halictus rubicundus (Christ, 1791)	2022	social	below-ground	poly		XX	LC	present	found in Geppert et al. (2022). Temperature and not landscape composition shapes wild bee communities in an urban environment
Halictus	Halictus sexcinctus	Halictus sexcinctus (Fabricius, 1775)	2022	solitary	below-ground	poly		XX	LC	present	Scheuchl E., Willner W. (2016). Taschenlexikon der Wildbienen Mitteleuropas, Alle Arten im Portrait. Quelle Meyer Verlag, Wiebelsheim, Deutschland. Westrich P. (2019). Die Wildbienen Deutschlands, 2. Auflage. Ulmer Verlag, Stuttgart, DE.
Halictus	Halictus simplex (cf.)	Halictus simplex Blüthgen, 1923 (cf.)	2021&2022	solitary	below-ground	poly		XX	LC	present	Scheuchl E., Willner W. (2016). Taschenlexikon der Wildbienen Mitteleuropas, Alle Arten im Portrait. Quelle Meyer Verlag, Wiebelsheim, Deutschland. Westrich P. (2019). Die Wildbienen Deutschlands, 2. Auflage. Ulmer Verlag, Stuttgart, DE.
Halictus	Halictus subauratus	Halictus subauratus (Rossi, 1792)	2022	social	below-ground	poly		XX	LC	present	Scheuchl E., Willner W. (2016). Taschenlexikon der Wildbienen Mitteleuropas, Alle Arten im Portrait. Quelle Meyer Verlag, Wiebelsheim, Deutschland. Westrich P. (2019). Die Wildbienen Deutschlands, 2. Auflage. Ulmer Verlag, Stuttgart, DE.
Halictus	Halictus tumulorum	Halictus tumulorum (Linné, 1758)	2022	social	below-ground	poly		XX	LC	present	Scheuchl E., Willner W. (2016). Taschenlexikon der Wildbienen Mitteleuropas, Alle Arten im Portrait. Quelle Meyer Verlag, Wiebelsheim, Deutschland. Westrich P. (2019). Die Wildbienen Deutschlands, 2. Auflage. Ulmer Verlag, Stuttgart, DE.
Heriade	Heriades truncorum	Heriades truncorum (Linnaeus, 1758)	2022	solitary	above-ground	oligo	Asteraceae	XX	LC	present	found in Geppert et al. (2022). Temperature and not landscape composition shapes wild bee communities in an urban environment
Hylaeus	Hylaeus angustatus	Hylaeus angustatus (Schenck, 1861)	2022	solitary	above-ground	poly		XX	LC	present	found in Geppert et al. (2022). Temperature and not landscape composition shapes wild bee communities in an urban environment
Hylaeus	Hylaeus brevicornis	Hylaeus brevicornis Nylander, 1852	2021&2022	solitary	above-ground	poly		XX	LC	present	Scheuchl E., Willner W. (2016). Taschenlexikon der Wildbienen Mitteleuropas, Alle Arten im Portrait. Quelle Meyer Verlag, Wiebelsheim, Deutschland. Westrich P. (2019). Die Wildbienen Deutschlands, 2. Auflage. Ulmer Verlag, Stuttgart, DE.
Hylaeus	Hylaeus communis	Hylaeus communis Nylander, 1852	2022	solitary	above-ground	poly		XX	LC	present	Scheuchl E., Willner W. (2016). Taschenlexikon der Wildbienen Mitteleuropas, Alle Arten im Portrait. Quelle Meyer Verlag, Wiebelsheim, Deutschland. Westrich P. (2019). Die Wildbienen Deutschlands, 2. Auflage. Ulmer Verlag, Stuttgart, DE.
Hylaeus	Hylaeus confusus (cf.)	Hylaeus confusus Nylander, 1852 (cf.)	2021&2022	solitary	above-ground	poly		XX	LC	present	Scheuchl E., Willner W. (2016). Taschenlexikon der Wildbienen Mitteleuropas, Alle Arten im Portrait. Quelle Meyer Verlag, Wiebelsheim, Deutschland. Westrich P. (2019). Die Wildbienen Deutschlands, 2. Auflage. Ulmer Verlag, Stuttgart, DE.
Hylaeus	Hylaeus difformis	Hylaeus difformis (Eversmann, 1852)	2022	solitary	above-ground	poly		XX	LC	present	Scheuchl E., Willner W. (2016). Taschenlexikon der Wildbienen Mitteleuropas, Alle Arten im Portrait. Quelle Meyer Verlag, Wiebelsheim, Deutschland. Westrich P. (2019). Die Wildbienen Deutschlands, 2. Auflage. Ulmer Verlag, Stuttgart, DE.
Hylaeus	Hylaeus dilatatus	Hylaeus dilatatus (Kirby, 1802)	2022	solitary	above-ground	poly		XX	LC	XX	Scheuchl E., Willner W. (2016). Taschenlexikon der Wildbienen Mitteleuropas, Alle Arten im Portrait. Quelle Meyer Verlag, Wiebelsheim, Deutschland. Westrich P. (2019). Die Wildbienen Deutschlands, 2. Auflage. Ulmer Verlag, Stuttgart, DE.
Hylaeus	Hylaeus gredleri	Hylaeus gredleri Förster, 1871	2022	solitary	above-ground	poly		XX	LC	present	Scheuchl E., Willner W. (2016). Taschenlexikon der Wildbienen Mitteleuropas, Alle Arten im Portrait. Quelle Meyer Verlag, Wiebelsheim, Deutschland. Westrich P. (2019). Die Wildbienen Deutschlands, 2. Auflage. Ulmer Verlag, Stuttgart, DE.
Hylaeus	Hylaeus hyalinatus	Hylaeus hyalinatus Smith, 1842	2022	solitary	above-ground	poly		XX	LC	present	Scheuchl E., Willner W. (2016). Taschenlexikon der Wildbienen Mitteleuropas, Alle Arten im Portrait. Quelle Meyer Verlag, Wiebelsheim, Deutschland. Westrich P. (2019). Die Wildbienen Deutschlands, 2. Auflage. Ulmer Verlag, Stuttgart, DE.
Hylaeus	Hylaeus kahri	Hylaeus kahri Förster, 1871	2022	solitary	above-ground	poly		XX	DD	present	Scheuchl E., Willner W. (2016). Taschenlexikon der Wildbienen Mitteleuropas, Alle Arten im Portrait. Quelle Meyer Verlag, Wiebelsheim, Deutschland. Westrich P. (2019). Die Wildbienen Deutschlands, 2. Auflage. Ulmer Verlag, Stuttgart, DE.
Hylaeus	Hylaeus leptocephalus	Hylaeus leptocephalus (Morawitz, 1870)	2022	solitary	above-ground	poly		XX	LC	possible	Scheuchl E., Willner W. (2016). Taschenlexikon der Wildbienen Mitteleuropas, Alle Arten im Portrait. Quelle Meyer Verlag, Wiebelsheim, Deutschland. Westrich P. (2019). Die Wildbienen Deutschlands, 2. Auflage. Ulmer Verlag, Stuttgart, DE.
Hylaeus	Hylaeus nigritus	Hylaeus nigritus (Fabricius, 1798)	2022	solitary	above-ground	oligo	Asteraceae	XX	LC	present	Scheuchl E., Willner W. (2016). Taschenlexikon der Wildbienen Mitteleuropas, Alle Arten im Portrait. Quelle Meyer Verlag, Wiebelsheim, Deutschland. Westrich P. (2019). Die Wildbienen Deutschlands, 2. Auflage. Ulmer Verlag, Stuttgart, DE.
Hylaeus	Hylaeus sinuatus	Hylaeus sinuatus (Schenck, 1853)	2022	solitary	above-ground	poly		XX	LC	present	Scheuchl E., Willner W. (2016). Taschenlexikon der Wildbienen Mitteleuropas, Alle Arten im Portrait. Quelle Meyer Verlag, Wiebelsheim, Deutschland. Westrich P. (2019). Die Wildbienen Deutschlands, 2. Auflage. Ulmer Verlag, Stuttgart, DE.
Hylaeus	Hylaeus styriacus	Hylaeus styriacus Förster, 1871	2022	solitary	above-ground	poly		XX	DD	expected	Scheuchl E., Willner W. (2016). Taschenlexikon der Wildbienen Mitteleuropas, Alle Arten im Portrait. Quelle Meyer Verlag, Wiebelsheim, Deutschland. Westrich P. (2019). Die Wildbienen Deutschlands, 2. Auflage. Ulmer Verlag, Stuttgart, DE.
Hylaeus	Hylaeus variegatus	Hylaeus variegatus (Fabricius, 1798)	2022	solitary	below-ground	poly		XX	LC	present	Scheuchl E., Willner W. (2016). Taschenlexikon der Wildbienen Mitteleuropas, Alle Arten im Portrait. Quelle Meyer Verlag, Wiebelsheim, Deutschland. Westrich P. (2019). Die Wildbienen Deutschlands, 2. Auflage. Ulmer Verlag, Stuttgart, DE.
Lasioglossum	Lasioglossum aeratum	Lasioglossum aeratum (Kirby, 1802)	2022	social	below-ground	poly		XX	LC	present	Scheuchl E., Willner W. (2016). Taschenlexikon der Wildbienen Mitteleuropas, Alle Arten im Portrait. Quelle Meyer Verlag, Wiebelsheim, Deutschland. Westrich P. (2019). Die Wildbienen Deutschlands, 2. Auflage. Ulmer Verlag, Stuttgart, DE.
Lasioglossum	Lasioglossum albipes	Lasioglossum albipes (Fabricius, 1781)	2022	solitary (in cold regions), social (in warm regions)	below-ground	poly		XX	LC	present	Scheuchl E., Willner W. (2016). Taschenlexikon der Wildbienen Mitteleuropas, Alle Arten im Portrait. Quelle Meyer Verlag, Wiebelsheim, Deutschland. Westrich P. (2019). Die Wildbienen Deutschlands, 2. Auflage. Ulmer Verlag, Stuttgart, DE.
Lasioglossum	Lasioglossum bluethgeni	Lasioglossum bluethgeni Ebmer, 1971	2022		below-ground	poly		XX	LC	present	Scheuchl E., Willner W. (2016). Taschenlexikon der Wildbienen Mitteleuropas, Alle Arten im Portrait. Quelle Meyer Verlag, Wiebelsheim, Deutschland. Westrich P. (2019). Die Wildbienen Deutschlands, 2. Auflage. Ulmer Verlag, Stuttgart, DE.
Lasioglossum	Lasioglossum brevicorne	Lasioglossum brevicorne (Schenck, 1870)	2022	solitary	below-ground	poly		DD/LC	NT	present	found in Geppert et al. (2022). Temperature and not landscape composition shapes wild bee communities in an urban environment. & Westrich P. (2019). Die Wildbienen Deutschlands, 2. Auflage. Ulmer Verlag, Stuttgart, DE.
Lasioglossum	Lasioglossum calceatum	Lasioglossum calceatum (Scopoli, 1763)	2021&2022	social	below-ground	poly		XX	LC	present	Scheuchl E., Willner W. (2016). Taschenlexikon der Wildbienen Mitteleuropas, Alle Arten im Portrait. Quelle Meyer Verlag, Wiebelsheim, Deutschland. Westrich P. (2019). Die Wildbienen Deutschlands, 2. Auflage. Ulmer Verlag, Stuttgart, DE.
Lasioglossum	Lasioglossum fulvicorne	Lasioglossum fulvicorne (Kirby, 1802)	2021&2022	solitary	below-ground	poly		XX	LC	present	Scheuchl E., Willner W. (2016). Taschenlexikon der Wildbienen Mitteleuropas, Alle Arten im Portrait. Quelle Meyer Verlag, Wiebelsheim, Deutschland. Westrich P. (2019). Die Wildbienen Deutschlands, 2. Auflage. Ulmer Verlag, Stuttgart, DE.
Lasioglossum	Lasioglossum glabriusculum	Lasioglossum glabriusculum (Morawitz, 1872)	2021&2022	social	below-ground	poly		XX	LC	present	found in Geppert et al. (2022). Temperature and not landscape composition shapes wild bee communities in an urban environment
Lasioglossum	Lasioglossum laevigatum	Lasioglossum laevigatum (Kirby, 1802)	2022	solitary	below-ground	poly		DD/LC	NT	present	Scheuchl E., Willner W. (2016). Taschenlexikon der Wildbienen Mitteleuropas, Alle Arten im Portrait. Quelle Meyer Verlag, Wiebelsheim, Deutschland. Westrich P. (2019). Die Wildbienen Deutschlands, 2. Auflage. Ulmer Verlag, Stuttgart, DE.
Lasioglossum	Lasioglossum laterale	Lasioglossum laterale (Brullé, 1832)	2021&2022			poly		XX	DD	present	Scheuchl E., Willner W. (2016). Taschenlexikon der Wildbienen Mitteleuropas, Alle Arten im Portrait. Quelle Meyer Verlag, Wiebelsheim, Deutschland. Westrich P. (2019). Die Wildbienen Deutschlands, 2. Auflage. Ulmer Verlag, Stuttgart, DE.
Lasioglossum	Lasioglossum laticeps	Lasioglossum laticeps (Schenck, 1870)	2021&2022	social	below-ground	poly		XX	LC	present	found in Geppert et al. (2022). Temperature and not landscape composition shapes wild bee communities in an urban environment
Lasioglossum	Lasioglossum lativentre	Lasioglossum lativentre (Schenck, 1853)	2021&2022	solitary	below-ground	poly		XX	LC	present	Scheuchl E., Willner W. (2016). Taschenlexikon der Wildbienen Mitteleuropas, Alle Arten im Portrait. Quelle Meyer Verlag, Wiebelsheim, Deutschland. Westrich P. (2019). Die Wildbienen Deutschlands, 2. Auflage. Ulmer Verlag, Stuttgart, DE.
Lasioglossum	Lasioglossum leucopus	Lasioglossum leucopus (Kirby, 1802)	2022	solitary	below-ground	poly		XX	LC	present	Scheuchl E., Willner W. (2016). Taschenlexikon der Wildbienen Mitteleuropas, Alle Arten im Portrait. Quelle Meyer Verlag, Wiebelsheim, Deutschland. Westrich P. (2019). Die Wildbienen Deutschlands, 2. Auflage. Ulmer Verlag, Stuttgart, DE.
Lasioglossum	Lasioglossum leucozonium	Lasioglossum leucozonium (Schrank, 1781)	2022	solitary	below-ground	poly		XX	LC	present	found in Geppert et al. (2022). Temperature and not landscape composition shapes wild bee communities in an urban environment
Lasioglossum	Lasioglossum lissonotum	Lasioglossum lissonotum (Noskiewicz, 1926)	2022	solitary/eusocial	below-ground	poly		XX	DD	present	Scheuchl E., Willner W. (2016). Taschenlexikon der Wildbienen Mitteleuropas, Alle Arten im Portrait. Quelle Meyer Verlag, Wiebelsheim, Deutschland. Westrich P. (2019). Die Wildbienen Deutschlands, 2. Auflage. Ulmer Verlag, Stuttgart, DE.
Lasioglossum	Lasioglossum minutissimum	Lasioglossum minutissimum (Kirby, 1802)	2021&2022	solitary	below-ground	poly		XX	LC	present	found in Geppert et al. (2022). Temperature and not landscape composition shapes wild bee communities in an urban environment
Lasioglossum	Lasioglossum monstrificum	Lasioglossum monstrificum (Morawitz, 1891) [= L. sabulosum (Warncke, 1986)]	2021	primitively eusocial [solitary, communal nesters]		poly		XX	NT	XX	Scheuchl E., Willner W. (2016). Taschenlexikon der Wildbienen Mitteleuropas, Alle Arten im Portrait. Quelle Meyer Verlag, Wiebelsheim, Deutschland. Westrich P. (2019). Die Wildbienen Deutschlands, 2. Auflage. Ulmer Verlag, Stuttgart, DE.
Lasioglossum	Lasioglossum morio	Lasioglossum morio (Fabricius, 1793)	2021&2022	solitary, communal nesters	below-ground	poly		XX	LC	present	Scheuchl E., Willner W. (2016). Taschenlexikon der Wildbienen Mitteleuropas, Alle Arten im Portrait. Quelle Meyer Verlag, Wiebelsheim, Deutschland. Westrich P. (2019). Die Wildbienen Deutschlands, 2. Auflage. Ulmer Verlag, Stuttgart, DE.
Lasioglossum	Lasioglossum nitidulum	Lasioglossum nitidulum (Fabricius, 1804)	2022	solitary	below-ground	poly		XX	LC	present	found in Geppert et al. (2022). Temperature and not landscape composition shapes wild bee communities in an urban environment
Lasioglossum	Lasioglossum pauxillum	Lasioglossum pauxillum (Schenck, 1853)	2021&2022	social	below-ground	poly		XX	LC	present	found in Geppert et al. (2022). Temperature and not landscape composition shapes wild bee communities in an urban environment
Lasioglossum	Lasioglossum politum	Lasioglossum politum (Schenck, 1853)	2021&2022	social	below-ground	poly		XX	LC	present	Scheuchl E., Willner W. (2016). Taschenlexikon der Wildbienen Mitteleuropas, Alle Arten im Portrait. Quelle Meyer Verlag, Wiebelsheim, Deutschland. Westrich P. (2019). Die Wildbienen Deutschlands, 2. Auflage. Ulmer Verlag, Stuttgart, DE.
Lasioglossum	Lasioglossum punctatissimum	Lasioglossum punctatissimum (Schenck, 1853)	2021&2022	solitary	below-ground	poly		XX	LC	present	Scheuchl E., Willner W. (2016). Taschenlexikon der Wildbienen Mitteleuropas, Alle Arten im Portrait. Quelle Meyer Verlag, Wiebelsheim, Deutschland. Westrich P. (2019). Die Wildbienen Deutschlands, 2. Auflage. Ulmer Verlag, Stuttgart, DE.
Lasioglossum	Lasioglossum rufitarse	Lasioglossum rufitarse (Zetterstedt, 1838)	2022	solitary	below-ground	poly		XX	LC	expected	Scheuchl E., Willner W. (2016). Taschenlexikon der Wildbienen Mitteleuropas, Alle Arten im Portrait. Quelle Meyer Verlag, Wiebelsheim, Deutschland. Westrich P. (2019). Die Wildbienen Deutschlands, 2. Auflage. Ulmer Verlag, Stuttgart, DE.
Lasioglossum	Lasioglossum transitorium	Lasioglossum transitorium (Schenck, 1868)	2021&2022	solitary	below-ground	poly		XX	LC	XX	found in Geppert et al. (2022). Temperature and not landscape composition shapes wild bee communities in an urban environment
Lasioglossum	Lasioglossum villosulum	Lasioglossum villosulum (Kirby, 1802)	2022	solitary	below-ground	poly		XX	LC	present	found in Geppert et al. (2022). Temperature and not landscape composition shapes wild bee communities in an urban environment
Lasioglossum	Lasioglossum zonulum	Lasioglossum zonulum (Smith, 1848)	2021&2022	solitary	below-ground	poly		XX	LC	present	Scheuchl E., Willner W. (2016). Taschenlexikon der Wildbienen Mitteleuropas, Alle Arten im Portrait. Quelle Meyer Verlag, Wiebelsheim, Deutschland. Westrich P. (2019). Die Wildbienen Deutschlands, 2. Auflage. Ulmer Verlag, Stuttgart, DE.
Megachile	Megachile centuncularis	Megachile centuncularis (Linné, 1758)	2022	solitary	above- and below-ground	poly		XX	LC	present	found in Geppert et al. (2022). Temperature and not landscape composition shapes wild bee communities in an urban environment
Megachile	Megachile melanopyga	Megachile melanopyga Costa, 1863	2022	solitary	above-ground	poly		XX	LC	present	Scheuchl E., Willner W. (2016). Taschenlexikon der Wildbienen Mitteleuropas, Alle Arten im Portrait. Quelle Meyer Verlag, Wiebelsheim, Deutschland. Westrich P. (2019). Die Wildbienen Deutschlands, 2. Auflage. Ulmer Verlag, Stuttgart, DE.
Megachile	Megachile parietina	Megachile parietina (Geoffroy, 1785)	2022	solitary	above-ground	poly		XX	LC	present	Scheuchl E., Willner W. (2016). Taschenlexikon der Wildbienen Mitteleuropas, Alle Arten im Portrait. Quelle Meyer Verlag, Wiebelsheim, Deutschland. Westrich P. (2019). Die Wildbienen Deutschlands, 2. Auflage. Ulmer Verlag, Stuttgart, DE.
Megachile	Megachile pilidens	Megachile pilidens Alfken, 1924	2022	solitary	above- and below-ground	poly		XX	LC	present	found in Geppert et al. (2022). Temperature and not landscape composition shapes wild bee communities in an urban environment
Megachile	Megachile rotundata	Megachile rotundata (Fabricius, 1787)	2022	solitary	above-ground	poly		XX	DD	present	found in Geppert et al. (2022). Temperature and not landscape composition shapes wild bee communities in an urban environment
Megachile	Megachile versicolor	Megachile versicolor Smith, 1844	2021&2022	solitary	above-ground	poly		XX	DD	present	Scheuchl E., Willner W. (2016). Taschenlexikon der Wildbienen Mitteleuropas, Alle Arten im Portrait. Quelle Meyer Verlag, Wiebelsheim, Deutschland. Westrich P. (2019). Die Wildbienen Deutschlands, 2. Auflage. Ulmer Verlag, Stuttgart, DE.
Megachile	Megachile willughbiella	Megachile willughbiella (Kirby,1802)	2021	solitary	above- and below-ground	poly		XX	LC	present	Scheuchl E., Willner W. (2016). Taschenlexikon der Wildbienen Mitteleuropas, Alle Arten im Portrait. Quelle Meyer Verlag, Wiebelsheim, Deutschland. Westrich P. (2019). Die Wildbienen Deutschlands, 2. Auflage. Ulmer Verlag, Stuttgart, DE.
Melecta	Melecta albifrons	Melecta albifrons (Forster, 1771)	2022	parasitic			Anthophora plumipes, Anthophora plagiata, Anthophora fulvitarsis	XX	LC	present	Scheuchl E., Willner W. (2016). Taschenlexikon der Wildbienen Mitteleuropas, Alle Arten im Portrait. Quelle Meyer Verlag, Wiebelsheim, Deutschland. Westrich P. (2019). Die Wildbienen Deutschlands, 2. Auflage. Ulmer Verlag, Stuttgart, DE.
Melecta	Melecta luctuosa	Melecta luctuosa (Scopoli, 1770)	2022	parasitic			Anthophora aestivalis, Anthophora crinipes, Anthophora plagiata	XX	LC	present	Scheuchl E., Willner W. (2016). Taschenlexikon der Wildbienen Mitteleuropas, Alle Arten im Portrait. Quelle Meyer Verlag, Wiebelsheim, Deutschland. Westrich P. (2019). Die Wildbienen Deutschlands, 2. Auflage. Ulmer Verlag, Stuttgart, DE.
Melitta	Melitta haemorrhoidalis	Melitta haemorrhoidalis (Fabricius, 1775)	2022	solitary	below-ground	oligo	Campanulaceae (Campanula sp.)	XX	LC	present	Scheuchl E., Willner W. (2016). Taschenlexikon der Wildbienen Mitteleuropas, Alle Arten im Portrait. Quelle Meyer Verlag, Wiebelsheim, Deutschland. Westrich P. (2019). Die Wildbienen Deutschlands, 2. Auflage. Ulmer Verlag, Stuttgart, DE.
Melitta	Melitta leporina	Melitta leporina (Panzer, 1799)	2022	solitary	below-ground	oligo	Medicago sativa	XX	LC	present	Scheuchl E., Willner W. (2016). Taschenlexikon der Wildbienen Mitteleuropas, Alle Arten im Portrait. Quelle Meyer Verlag, Wiebelsheim, Deutschland. Westrich P. (2019). Die Wildbienen Deutschlands, 2. Auflage. Ulmer Verlag, Stuttgart, DE.
Nomada	Nomada emarginata	Nomada emarginata Morawitz, 1877	2022	parasitic			Melitta haemorrhoidalis	XX	LC	expected	Scheuchl E., Willner W. (2016). Taschenlexikon der Wildbienen Mitteleuropas, Alle Arten im Portrait. Quelle Meyer Verlag, Wiebelsheim, Deutschland. Westrich P. (2019). Die Wildbienen Deutschlands, 2. Auflage. Ulmer Verlag, Stuttgart, DE.
Nomada	Nomada flava	Nomada flava Panzer, 1798	2021	parasitic			Andrena nitida, Andrena nigroaenea, Andrena carantonica	XX	LC	present	Scheuchl E., Willner W. (2016). Taschenlexikon der Wildbienen Mitteleuropas, Alle Arten im Portrait. Quelle Meyer Verlag, Wiebelsheim, Deutschland. Westrich P. (2019). Die Wildbienen Deutschlands, 2. Auflage. Ulmer Verlag, Stuttgart, DE.
Nomada	Nomada flavoguttata	Nomada flavoguttata (Kirby, 1802)	2022	parasitic			Andrena falsifica, Andrena minutula, Andrena minutuloides, Andrena subopaca	XX	LC	present	Scheuchl E., Willner W. (2016). Taschenlexikon der Wildbienen Mitteleuropas, Alle Arten im Portrait. Quelle Meyer Verlag, Wiebelsheim, Deutschland. Westrich P. (2019). Die Wildbienen Deutschlands, 2. Auflage. Ulmer Verlag, Stuttgart, DE.
Nomada	Nomada flavopicta	Nomada flavopicta (Kirby, 1802)	2022	parasitic			Melitta leporina, Melitta haemorrhoidalis, melitta nigricans	XX	LC	present	Scheuchl E., Willner W. (2016). Taschenlexikon der Wildbienen Mitteleuropas, Alle Arten im Portrait. Quelle Meyer Verlag, Wiebelsheim, Deutschland. Westrich P. (2019). Die Wildbienen Deutschlands, 2. Auflage. Ulmer Verlag, Stuttgart, DE.
Nomada	Nomada integra	Nomada integra Brullé, 1832	2022	parasitic			Andrena humilis, Andrena taraxaci, Andrena fulvago	XX	LC	present	Scheuchl E., Willner W. (2016). Taschenlexikon der Wildbienen Mitteleuropas, Alle Arten im Portrait. Quelle Meyer Verlag, Wiebelsheim, Deutschland. Westrich P. (2019). Die Wildbienen Deutschlands, 2. Auflage. Ulmer Verlag, Stuttgart, DE.
Nomada	Nomada mutica	Nomada mutica Morawitz, 1872	2021	parasitic			Andrena ferox	DD/LC	NT	present	Scheuchl E., Willner W. (2016). Taschenlexikon der Wildbienen Mitteleuropas, Alle Arten im Portrait. Quelle Meyer Verlag, Wiebelsheim, Deutschland. Westrich P. (2019). Die Wildbienen Deutschlands, 2. Auflage. Ulmer Verlag, Stuttgart, DE.
Nomada	Nomada sexfasciata	Nomada sexfasciata Panzer, 1799	2022	parasitic			Eucera longicornis, Eucera nigrescens	XX	LC	present	Scheuchl E., Willner W. (2016). Taschenlexikon der Wildbienen Mitteleuropas, Alle Arten im Portrait. Quelle Meyer Verlag, Wiebelsheim, Deutschland. Westrich P. (2019). Die Wildbienen Deutschlands, 2. Auflage. Ulmer Verlag, Stuttgart, DE.
Nomada	Nomada signata	Nomada signata Jurine 1807	2021	parasitic			Andrena fulva	XX	LC	XX	Scheuchl E., Willner W. (2016). Taschenlexikon der Wildbienen Mitteleuropas, Alle Arten im Portrait. Quelle Meyer Verlag, Wiebelsheim, Deutschland. Westrich P. (2019). Die Wildbienen Deutschlands, 2. Auflage. Ulmer Verlag, Stuttgart, DE.
Nomada	Nomada villosa	Nomada villosa Thomson, 1870	2022	parasitic			Andrena lathyri	DD/LC	NT	present	Scheuchl E., Willner W. (2016). Taschenlexikon der Wildbienen Mitteleuropas, Alle Arten im Portrait. Quelle Meyer Verlag, Wiebelsheim, Deutschland. Westrich P. (2019). Die Wildbienen Deutschlands, 2. Auflage. Ulmer Verlag, Stuttgart, DE.
Nomada	Nomada zonata	Nomada zonata Panzer 1798	2021	parasitic			Andrena dorsata, Andrena propinqua	XX	LC	present	Scheuchl E., Willner W. (2016). Taschenlexikon der Wildbienen Mitteleuropas, Alle Arten im Portrait. Quelle Meyer Verlag, Wiebelsheim, Deutschland. Westrich P. (2019). Die Wildbienen Deutschlands, 2. Auflage. Ulmer Verlag, Stuttgart, DE.
Osmia	Osmia bicornis	Osmia bicornis (Linnaeus, 1758)	2021&2022	solitary	above-ground	poly		XX	LC	present	Scheuchl E., Willner W. (2016). Taschenlexikon der Wildbienen Mitteleuropas, Alle Arten im Portrait. Quelle Meyer Verlag, Wiebelsheim, Deutschland. Westrich P. (2019). Die Wildbienen Deutschlands, 2. Auflage. Ulmer Verlag, Stuttgart, DE.
Osmia	Osmia brevicornis	Osmia brevicornis (Fabricius, 1798)	2022	solitary	above-ground	oligo	Brassicaceae	XX	LC	present	Scheuchl E., Willner W. (2016). Taschenlexikon der Wildbienen Mitteleuropas, Alle Arten im Portrait. Quelle Meyer Verlag, Wiebelsheim, Deutschland. Westrich P. (2019). Die Wildbienen Deutschlands, 2. Auflage. Ulmer Verlag, Stuttgart, DE.
Osmia	Osmia caerulescens	Osmia caerulescens (Linné, 1758)	2022	solitary	above-ground	poly		XX	LC	present	Scheuchl E., Willner W. (2016). Taschenlexikon der Wildbienen Mitteleuropas, Alle Arten im Portrait. Quelle Meyer Verlag, Wiebelsheim, Deutschland. Westrich P. (2019). Die Wildbienen Deutschlands, 2. Auflage. Ulmer Verlag, Stuttgart, DE.
Osmia	Osmia cornuta	Osmia cornuta (Latreille, 1805)	2021	solitary	above-ground	poly		XX	LC	present	Scheuchl E., Willner W. (2016). Taschenlexikon der Wildbienen Mitteleuropas, Alle Arten im Portrait. Quelle Meyer Verlag, Wiebelsheim, Deutschland. Westrich P. (2019). Die Wildbienen Deutschlands, 2. Auflage. Ulmer Verlag, Stuttgart, DE.
Osmia	Osmia gallarum	Osmia gallarum Spinola, 1808	2022	solitary	above-ground	oligo	Fabaceae (Hippocrepis comosa)	XX	LC	present	Scheuchl E., Willner W. (2016). Taschenlexikon der Wildbienen Mitteleuropas, Alle Arten im Portrait. Quelle Meyer Verlag, Wiebelsheim, Deutschland. Westrich P. (2019). Die Wildbienen Deutschlands, 2. Auflage. Ulmer Verlag, Stuttgart, DE.
Osmia	Osmia leucomelana	Osmia leucomelana (Kirby, 1802)	2022	solitary	above-ground	poly		XX	LC	present	Scheuchl E., Willner W. (2016). Taschenlexikon der Wildbienen Mitteleuropas, Alle Arten im Portrait. Quelle Meyer Verlag, Wiebelsheim, Deutschland. Westrich P. (2019). Die Wildbienen Deutschlands, 2. Auflage. Ulmer Verlag, Stuttgart, DE.
Osmia	Osmia mitis	Osmia mitis Nylander, 1852	2022	solitary	above-ground	oligo	Campanula sp.	XX	LC	present	Scheuchl E., Willner W. (2016). Taschenlexikon der Wildbienen Mitteleuropas, Alle Arten im Portrait. Quelle Meyer Verlag, Wiebelsheim, Deutschland. Westrich P. (2019). Die Wildbienen Deutschlands, 2. Auflage. Ulmer Verlag, Stuttgart, DE.
Osmia	Osmia mustelina	Osmia mustelina Gerstaecker, 1869	2022	solitary, occasionally communal nesters	above-ground	poly		XX	LC	present	Scheuchl E., Willner W. (2016). Taschenlexikon der Wildbienen Mitteleuropas, Alle Arten im Portrait. Quelle Meyer Verlag, Wiebelsheim, Deutschland. Westrich P. (2019). Die Wildbienen Deutschlands, 2. Auflage. Ulmer Verlag, Stuttgart, DE.
Osmia	Osmia rufohirta	Osmia rufohirta Latreille, 1811	2022	solitary	above-ground	poly		XX	LC	present	Scheuchl E., Willner W. (2016). Taschenlexikon der Wildbienen Mitteleuropas, Alle Arten im Portrait. Quelle Meyer Verlag, Wiebelsheim, Deutschland. Westrich P. (2019). Die Wildbienen Deutschlands, 2. Auflage. Ulmer Verlag, Stuttgart, DE.
Osmia	Osmia tridentata	Osmia tridentata Dufour & Perris, 1840	2022	solitary	above-ground	oligo	Fabaceae	XX	LC	present	Scheuchl E., Willner W. (2016). Taschenlexikon der Wildbienen Mitteleuropas, Alle Arten im Portrait. Quelle Meyer Verlag, Wiebelsheim, Deutschland. Westrich P. (2019). Die Wildbienen Deutschlands, 2. Auflage. Ulmer Verlag, Stuttgart, DE.
Osmia	Osmia tuberculata	Osmia tuberculata Nylander, 1848	2022	solitary	above-ground	poly		XX	LC	present	Scheuchl E., Willner W. (2016). Taschenlexikon der Wildbienen Mitteleuropas, Alle Arten im Portrait. Quelle Meyer Verlag, Wiebelsheim, Deutschland. Westrich P. (2019). Die Wildbienen Deutschlands, 2. Auflage. Ulmer Verlag, Stuttgart, DE.
Panurgus	Panurgus banksianus	Panurgus banksianus (Kirby, 1802)	2022	solitary	below-ground	oligo	Asteraceae (Cichorioideae)	XX	LC	present	Scheuchl E., Willner W. (2016). Taschenlexikon der Wildbienen Mitteleuropas, Alle Arten im Portrait. Quelle Meyer Verlag, Wiebelsheim, Deutschland. Westrich P. (2019). Die Wildbienen Deutschlands, 2. Auflage. Ulmer Verlag, Stuttgart, DE.
Panurgus	Panurgus calcaratus	Panurgus calcaratus (Scopoli, 1763)	2022	solitary, communal nesters	below-ground	oligo	Asteraceae (Cichorioideae)	XX	LC	present	found in Geppert et al. (2022). Temperature and not landscape composition shapes wild bee communities in an urban environment
Spechodes	Sphecodes ephippius	Sphecodes ephippius (Linnaeus, 1767)	2021&2022	parasitic			Lasioglossum sp., Halictus sp., Andrena sp.	XX	LC	present	Scheuchl E., Willner W. (2016). Taschenlexikon der Wildbienen Mitteleuropas, Alle Arten im Portrait. Quelle Meyer Verlag, Wiebelsheim, Deutschland. Westrich P. (2019). Die Wildbienen Deutschlands, 2. Auflage. Ulmer Verlag, Stuttgart, DE.
Spechodes	Sphecodes ferruginatus	Sphecodes ferruginatus Hagens, 1882	2022	parasitic			Lasioglossum fulvicorne, L. laticeps, L. pauxillium	XX	LC	present	Scheuchl E., Willner W. (2016). Taschenlexikon der Wildbienen Mitteleuropas, Alle Arten im Portrait. Quelle Meyer Verlag, Wiebelsheim, Deutschland. Westrich P. (2019). Die Wildbienen Deutschlands, 2. Auflage. Ulmer Verlag, Stuttgart, DE.
Spechodes	Sphecodes monilicornis	Sphecodes monilicornis (Kirby, 1802)	2022	parasitic			Lasioglossum sp., Halictus sp., Andrena sp.	XX	LC	present	Scheuchl E., Willner W. (2016). Taschenlexikon der Wildbienen Mitteleuropas, Alle Arten im Portrait. Quelle Meyer Verlag, Wiebelsheim, Deutschland. Westrich P. (2019). Die Wildbienen Deutschlands, 2. Auflage. Ulmer Verlag, Stuttgart, DE.
Spechodes	Sphecodes niger	Sphecodes niger Hagens, 1874	2022	parasitic			Lasioglossum morio	XX	LC	present	Scheuchl E., Willner W. (2016). Taschenlexikon der Wildbienen Mitteleuropas, Alle Arten im Portrait. Quelle Meyer Verlag, Wiebelsheim, Deutschland. Westrich P. (2019). Die Wildbienen Deutschlands, 2. Auflage. Ulmer Verlag, Stuttgart, DE.
Stelis	Stelis ornatula	Stelis ornatula (Klug, 1807)	2022	parasitic			Hoplitis claviventris, H. leucomelana, Osmia caerulescens	XX	LC	present	Scheuchl E., Willner W. (2016). Taschenlexikon der Wildbienen Mitteleuropas, Alle Arten im Portrait. Quelle Meyer Verlag, Wiebelsheim, Deutschland. Westrich P. (2019). Die Wildbienen Deutschlands, 2. Auflage. Ulmer Verlag, Stuttgart, DE.
Xylocopa	Xylocopa valga	Xylocopa valga Gerstaecker, 1872	2022	solitary	above-ground	poly		XX	LC	present	Scheuchl E., Willner W. (2016). Taschenlexikon der Wildbienen Mitteleuropas, Alle Arten im Portrait. Quelle Meyer Verlag, Wiebelsheim, Deutschland. Westrich P. (2019). Die Wildbienen Deutschlands, 2. Auflage. Ulmer Verlag, Stuttgart, DE.
Xylocopa	Xylocopa violacea	Xylocopa violacea (Linné, 1758)	2022	solitary	above-ground	poly		XX	LC	present	Scheuchl E., Willner W. (2016). Taschenlexikon der Wildbienen Mitteleuropas, Alle Arten im Portrait. Quelle Meyer Verlag, Wiebelsheim, Deutschland. Westrich P. (2019). Die Wildbienen Deutschlands, 2. Auflage. Ulmer Verlag, Stuttgart, DE.
